# Supplementary material for: New prognostic markers revealed by RNA-Seq transcriptome analysis after MYC silencing in a metastatic gastric cancer cell line
Source: Oncotarget. 2019 Oct 8;10(56):5768–79. doi: 10.18632/oncotarget.27208 (PMC6791377; doi:10.18632/oncotarget.27208)
Supplement: Supplementary file 2 [file oncotarget-10-5768-s002.xlsx]

## Sheet: Sheet1
Supplementary Table 1. The top 150 DEGs downregulated for the combined dataset of MYC silenced versus non silenced AGP01 cells.
Symbol	Gene ID	Log2FC	P-value	FDR	Description
EIF3K	27335	-12.166	2.46e-13	1.14e-11	eukaryotic translation initiation factor 3. subunit K
RPL36AL	6166	-11.954	8.4e-08	1.12e-06	ribosomal protein L36a-like
KARS	3735	-11.896	3.43e-25	9.9e-23	lysyl-tRNA synthetase
SEC61B	10952	-11.525	1.08e-05	8.35e-05	Sec61 beta subunit
SNRPG	6637	-11.413	1.08e-05	8.47e-05	small nuclear ribonucleoprotein polypeptide G
TADA3	10474	-11.382	8.07e-23	1.74e-20	transcriptional adaptor 3
BAX	581	-11.314	4.58e-08	6.58e-07	BCL2-associated X protein
NOP10	55505	-11.27	0.000121	0.000692	NOP10 ribonucleoprotein
IDH3B	3420	-11.185	5.79e-11	1.65e-09	isocitrate dehydrogenase 3 (NAD+) beta
PSMA6	5687	-11.176	2.5e-08	3.78e-07	proteasome (prosome. macropain) subunit. alpha type. 6
CTDNEP1	23399	-11.162	8.29e-13	3.49e-11	CTD nuclear envelope phosphatase 1
CAPZA1	829	-11.137	6.38e-20	9.47e-18	capping protein (actin filament) muscle Z-line. alpha 1
DCTPP1	79077	-11.104	2.5e-08	3.79e-07	dCTP pyrophosphatase 1
EIF3M	10480	-11.053	2.2e-09	4.34e-08	eukaryotic translation initiation factor 3. subunit M
NOP58	51602	-11.032	2.46e-13	1.14e-11	NOP58 ribonucleoprotein
TWF2	11344	-11.021	3.16e-11	9.38e-10	twinfilin actin-binding protein 2
SNRPA1	6627	-11.019	2.83e-07	3.4e-06	small nuclear ribonucleoprotein polypeptide A'
LOC101060301	101000000	-11.01	1.74e-06	1.7e-05	heterogeneous nuclear ribonucleoprotein C-like 4
PSMA5	5686	-10.995	6.3e-25	1.75e-22	proteasome (prosome. macropain) subunit. alpha type. 5
NHP2	55651	-10.992	5.87e-06	4.84e-05	NHP2 ribonucleoprotein
FAM60A	58516	-10.967	2.15e-19	2.93e-17	family with sequence similarity 60. member A
LUC7L3	51747	-10.952	1.92e-15	1.35e-13	LUC7-like 3 (S. cerevisiae)
UXT	8409	-10.945	0.000121	0.000706	ubiquitously-expressed. prefoldin-like chaperone
GPS1	2873	-10.925	1.52e-12	5.91e-11	G protein pathway suppressor 1
NDUFA2	4695	-10.916	6.64e-05	0.000406	NADH dehydrogenase (ubiquinone) 1 alpha subcomplex. 2. 8kDa
JUND	3727	-10.898	2.79e-12	1.03e-10	jun D proto-oncogene
BZW2	28969	-10.872	3.16e-11	9.37e-10	basic leucine zipper and W2 domains 2
PSMB6	5694	-10.84	1.97e-05	0.000143	proteasome (prosome. macropain) subunit. beta type. 6
POMGNT1	55624	-10.826	1.92e-15	1.35e-13	protein O-linked mannose N-acetylglucosaminyltransferase 1 (beta 1.2-)
HTATSF1	27336	-10.818	3.11e-16	2.56e-14	HIV-1 Tat specific factor 1
IDH3G	3421	-10.788	4.04e-09	7.47e-08	isocitrate dehydrogenase 3 (NAD+) gamma
POP5	51367	-10.738	0.000121	0.000693	processing of precursor 5. ribonuclease P/MRP subunit (S. cerevisiae)
EI24	9538	-10.726	1.52e-12	5.87e-11	etoposide induced 2.4
IARS2	55699	-10.723	2.15e-19	2.9e-17	isoleucyl-tRNA synthetase 2. mitochondrial
CLPX	10845	-10.717	8.29e-13	3.46e-11	caseinolytic mitochondrial matrix peptidase chaperone subunit
TIMM17A	10440	-10.668	4.04e-09	7.49e-08	translocase of inner mitochondrial membrane 17 homolog A (yeast)
DGKZ	8525	-10.662	7.22e-19	8.9e-17	diacylglycerol kinase. zeta
SDHB	6390	-10.66	1.74e-06	1.67e-05	succinate dehydrogenase complex. subunit B. iron sulfur (Ip)
CTNNBL1	56259	-10.642	1.95e-10	4.94e-09	catenin. beta like 1
SLC39A7	7922	-10.638	5.11e-12	1.78e-10	solute carrier family 39 (zinc transporter). member 7
DGKA	1606	-10.632	7.32e-14	3.72e-12	diacylglycerol kinase. alpha 80kDa
DTD2	112487	-10.589	1.34e-13	6.45e-12	D-tyrosyl-tRNA deacylase 2 (putative)
TAF9	6880	-10.584	9.51e-07	9.98e-06	TAF9 RNA polymerase II. TATA box binding protein (TBP)-associated factor. 32kDa
SMYD5	10322	-10.584	8.29e-13	3.43e-11	SMYD family member 5
GMPR2	51292	-10.583	1.36e-08	2.22e-07	guanosine monophosphate reductase 2
ANAPC7	51434	-10.575	1.19e-14	7.34e-13	anaphase promoting complex subunit 7
EMC2	9694	-10.563	1.74e-06	1.69e-05	ER membrane protein complex subunit 2
RBM42	79171	-10.523	4.58e-08	6.49e-07	RNA binding motif protein 42
MAP2K3	5606	-10.511	3.57e-10	8.47e-09	mitogen-activated protein kinase kinase 3
ZCRB1	85437	-10.496	7.42e-09	1.28e-07	zinc finger CCHC-type and RNA binding motif 1
VPS4A	27183	-10.489	1.95e-10	4.96e-09	vacuolar protein sorting 4 homolog A (S. cerevisiae)
MTA2	9219	-10.482	2.18e-14	1.25e-12	metastasis associated 1 family. member 2
HPRT1	3251	-10.449	9.51e-07	9.87e-06	hypoxanthine phosphoribosyltransferase 1
SMARCB1	6598	-10.442	4.58e-08	6.57e-07	SWI/SNF related. matrix associated. actin dependent regulator of chromatin. subfamily b. member 1
ATP5D	513	-10.441	6.64e-05	0.000408	ATP synthase. H+ transporting. mitochondrial F1 complex. delta subunit
UBXN6	80700	-10.423	2.5e-08	3.8e-07	UBX domain protein 6
KAT8	84148	-10.407	2.83e-07	3.42e-06	K(lysine) acetyltransferase 8
NDUFAF3	25915	-10.399	0.000121	0.000695	NADH dehydrogenase (ubiquinone) complex I. assembly factor 3
TRPC4AP	26133	-10.397	7.32e-14	3.7e-12	transient receptor potential cation channel. subfamily C. member 4 associated protein
OLA1	29789	-10.396	7.22e-19	8.98e-17	Obg-like ATPase 1
CCNB2	9133	-10.391	5.18e-07	5.85e-06	cyclin B2
SCP2	6342	-10.387	8.4e-08	1.12e-06	sterol carrier protein 2
MCMBP	79892	-10.384	1.33e-18	1.56e-16	minichromosome maintenance complex binding protein
PTDSS2	81490	-10.375	1.06e-10	2.9e-09	phosphatidylserine synthase 2
GPR15	2838	-10.375	1.08e-05	8.38e-05	G protein-coupled receptor 15
CAV2	858	-10.37	2.46e-13	1.13e-11	caveolin 2
NAA20	51126	-10.341	6.64e-05	0.000412	N(alpha)-acetyltransferase 20. NatB catalytic subunit
ACBD3	64746	-10.336	6.47e-15	4.12e-13	acyl-CoA binding domain containing 3
UCHL5	51377	-10.335	8.4e-08	1.13e-06	ubiquitin carboxyl-terminal hydrolase L5
SAMD4B	55095	-10.316	3.11e-16	2.57e-14	sterile alpha motif domain containing 4B
GMPS	8833	-10.314	1.95e-10	4.9e-09	guanine monphosphate synthase
NR1H2	7376	-10.302	7.42e-09	1.29e-07	nuclear receptor subfamily 1. group H. member 2
ZC3H14	79882	-10.298	1.7e-16	1.49e-14	zinc finger CCCH-type containing 14
SETP18	646817	-10.295	0.000121	0.0007	SET-like protein
HNRNPA3P1	10151	-10.295	2.79e-12	1.02e-10	heterogeneous nuclear ribonucleoprotein A3 pseudogene 1
MTHFD1L	25902	-10.295	1.72e-11	5.34e-10	methylenetetrahydrofolate dehydrogenase (NADP+ dependent) 1-like
EDC4	23644	-10.286	2.15e-19	2.88e-17	enhancer of mRNA decapping 4
COG8	84342	-10.284	1.95e-10	4.89e-09	component of oligomeric golgi complex 8
MRPS2	51116	-10.283	1.74e-06	1.67e-05	mitochondrial ribosomal protein S2
ACTL6A	86	-10.269	4.58e-08	6.48e-07	actin-like 6A
THOC6	79228	-10.255	5.87e-06	4.92e-05	THO complex 6 homolog (Drosophila)
MRPL13	28998	-10.254	6.64e-05	0.000406	mitochondrial ribosomal protein L13
CEBPZ	10153	-10.251	2.46e-13	1.14e-11	CCAAT/enhancer binding protein (C/EBP). zeta
TIPARP	25976	-10.231	1.19e-14	7.25e-13	TCDD-inducible poly(ADP-ribose) polymerase
RAP1B	5908	-10.229	2.5e-08	3.78e-07	RAP1B. member of RAS oncogene family
CSNK2B	1460	-10.228	6.64e-05	0.000409	casein kinase 2. beta polypeptide
NTS	4922	-10.224	3.62e-05	0.000236	neurotensin
SCAP	22937	-10.22	1.7e-16	1.48e-14	SREBF chaperone
PJA2	9867	-10.207	1.33e-18	1.57e-16	praja ring finger 2. E3 ubiquitin protein ligase
ZNF259	8882	-10.204	2.83e-07	3.39e-06	ZPR1 zinc finger
MED15	51586	-10.202	8.29e-13	3.44e-11	mediator complex subunit 15
EXOC6B	23233	-10.201	3.57e-10	8.45e-09	exocyst complex component 6B
SPR	6697	-10.197	5.87e-06	4.86e-05	sepiapterin reductase (7.8-dihydrobiopterin:NADP+ oxidoreductase)
PPIL1	51645	-10.197	5.18e-07	5.81e-06	peptidylprolyl isomerase (cyclophilin)-like 1
CHTOP	26097	-10.191	1.36e-08	2.22e-07	chromatin target of PRMT1
TMEM43	79188	-10.189	8.29e-13	3.51e-11	transmembrane protein 43
POC1A	25886	-10.18	2.5e-08	3.84e-07	POC1 centriolar protein A
ABHD17A	81926	-10.176	3.2e-06	2.83e-05	abhydrolase domain containing 17A
RNPEPL1	57140	-10.17	1.72e-11	5.36e-10	arginyl aminopeptidase (aminopeptidase B)-like 1
CDK5RAP3	80279	-10.168	8.4e-08	1.13e-06	CDK5 regulatory subunit associated protein 3
ATP5F1	515	-10.167	4.58e-08	6.54e-07	ATP synthase. H+ transporting. mitochondrial Fo complex. subunit B1
PGM2	55276	-10.167	2.79e-12	1.03e-10	phosphoglucomutase 2
CNIH4	29097	-10.165	3.62e-05	0.000242	cornichon family AMPA receptor auxiliary protein 4
ARL8B	55207	-10.164	3.16e-11	9.42e-10	ADP-ribosylation factor-like 8B
CEBPD	1052	-10.157	3.62e-05	0.000241	CCAAT/enhancer binding protein (C/EBP). delta
BCAS2	10286	-10.156	3.62e-05	0.000237	breast carcinoma amplified sequence 2
AIMP1	9255	-10.15	1.2e-09	2.5e-08	aminoacyl tRNA synthetase complex-interacting multifunctional protein 1
HAT1	8520	-10.149	1.74e-06	1.68e-05	histone acetyltransferase 1
ZFPL1	7542	-10.148	1.97e-05	0.000143	zinc finger protein-like 1
TOM1	10043	-10.146	4.04e-09	7.51e-08	target of myb1 (chicken)
PDZD11	51248	-10.144	6.64e-05	0.000412	PDZ domain containing 11
SSB	6741	-10.144	1.74e-06	1.68e-05	Sjogren syndrome antigen B (autoantigen La)
MRPL4	51073	-10.138	3.2e-06	2.85e-05	mitochondrial ribosomal protein L4
CIAPIN1	57019	-10.133	8.4e-08	1.13e-06	cytokine induced apoptosis inhibitor 1
COPZ1	22818	-10.132	2.83e-07	3.38e-06	coatomer protein complex. subunit zeta 1
DHCR7	1717	-10.116	1.2e-09	2.48e-08	7-dehydrocholesterol reductase
PRPS2	5634	-10.108	2.2e-09	4.33e-08	phosphoribosyl pyrophosphate synthetase 2
PRKAR2A	5576	-10.105	7.42e-09	1.29e-07	protein kinase. cAMP-dependent. regulatory. type II. alpha
WDR75	84128	-10.105	6.55e-10	1.45e-08	WD repeat domain 75
RABGGTB	5876	-10.103	3.2e-06	2.85e-05	Rab geranylgeranyltransferase. beta subunit
CDC23	8697	-10.092	1.72e-11	5.37e-10	cell division cycle 23
GOLPH3	64083	-10.092	1.2e-09	2.47e-08	golgi phosphoprotein 3 (coat-protein)
PRMT7	54496	-10.086	7.42e-09	1.29e-07	protein arginine methyltransferase 7
KLHDC4	54758	-10.072	9.51e-07	9.96e-06	kelch domain containing 4
HMGCR	3156	-10.069	5.71e-16	4.43e-14	3-hydroxy-3-methylglutaryl-CoA reductase
PAPD7	11044	-10.062	1.34e-13	6.41e-12	PAP associated domain containing 7
BRAF	673	-10.048	3.57e-10	8.44e-09	B-Raf proto-oncogene. serine/threonine kinase
PIN4	5303	-10.046	6.64e-05	0.000412	peptidylprolyl cis/trans isomerase. NIMA-interacting 4
LPCAT3	10162	-10.046	4.58e-08	6.5e-07	lysophosphatidylcholine acyltransferase 3
CDC42EP1	11135	-10.034	8.4e-08	1.12e-06	CDC42 effector protein (Rho GTPase binding) 1
SDF2	6388	-10.031	6.64e-05	0.000409	stromal cell-derived factor 2
SLC30A9	10463	-10.029	3.16e-11	9.35e-10	solute carrier family 30 (zinc transporter). member 9
RHOG	391	-10.027	6.64e-05	0.000411	ras homolog family member G
DDX19B	11269	-10.024	3.2e-06	2.88e-05	DEAD (Asp-Glu-Ala-Asp) box polypeptide 19B
MID1	4281	-10.023	3.99e-14	2.16e-12	midline 1
IER3	8870	-10.021	0.000121	0.000701	immediate early response 3
RRP1	8568	-9.998	3.2e-06	2.82e-05	ribosomal RNA processing 1
ODF2	4957	-9.984	2.2e-09	4.36e-08	outer dense fiber of sperm tails 2
COQ9	57017	-9.983	5.87e-06	4.86e-05	coenzyme Q9
LIG3	3980	-9.982	2.79e-12	1.03e-10	ligase III. DNA. ATP-dependent
ACAA1	30	-9.98	3.2e-06	2.86e-05	acetyl-CoA acyltransferase 1
RRP9	9136	-9.968	1.97e-05	0.000143	ribosomal RNA processing 9. small subunit (SSU) processome component. homolog (yeast)
CISD1	55847	-9.968	2.83e-07	3.41e-06	CDGSH iron sulfur domain 1
MRPL2	51069	-9.967	0.000121	0.000694	mitochondrial ribosomal protein L2
AGK	55750	-9.964	1.2e-09	2.49e-08	acylglycerol kinase
RGL2	5863	-9.962	1.95e-10	4.98e-09	ral guanine nucleotide dissociation stimulator-like 2
PORCN	64840	-9.953	1.74e-06	1.68e-05	porcupine homolog (Drosophila)
MSH2	4436	-9.951	1.95e-10	4.9e-09	mutS homolog 2
TEX30	93081	-9.945	0.000121	0.000695	testis expressed 30
Gene ID, gene identification number |log2(FC)| ≥ 1 FDR ≤ 0.001; P value < 0.05
